# Supplementary material for: Identification of the Genetic Basis of Response to de-Acclimation in Winter Barley
Source: Int J Mol Sci. 2021 Jan 21;22(3):1057. doi: 10.3390/ijms22031057 (PMC7865787; doi:10.3390/ijms22031057)
Supplement: Supplementary file 1 [file ijms-22-01057-s001.zip]

Archive with 8 entries (7 files):
- supplementary/
- supplementary/Figure S1.jpg
- supplementary/Figure S2.jpg
- supplementary/Figure S3.jpg
- supplementary/Figure S4.jpg
- supplementary/Figure S5.jpg
- supplementary/Figure S6.jpg
- supplementary/table S1.docx
